# Supplementary material for: Microcrater-Arrayed Chemiluminescence Cell Chip to Boost Anti-Cancer Drug Administration in Zebrafish Tumor Xenograft Model
Source: Biology (Basel). 2021 Dec 21;11(1):4. doi: 10.3390/biology11010004 (PMC8773422; doi:10.3390/biology11010004)
Supplement: Supplementary file 1 [file biology-11-00004-s001.zip]

Archive with 1 entries (1 files):
- biology-1491041-supplementary.pdf
